# Supplementary material for: Change in the Results of Motor Coordination and Handgrip Strength Depending on Age and Body Position—An Observational Study of Stroke Patients and Healthy Volunteers
Source: Int J Environ Res Public Health. 2022 Apr 13;19(8):4703. doi: 10.3390/ijerph19084703 (PMC9026978; doi:10.3390/ijerph19084703)
Supplement: Supplementary file 1 [file ijerph-19-04703-s001.zip]

Archive with 1 entries (1 files):
- ijerph-1634845-supplementary.pdf
